# Supplementary material for: Association of Blast Exposure in Military Breaching with Intestinal Permeability Blood Biomarkers Associated with Leaky Gut
Source: Int J Mol Sci. 2024 Mar 21;25(6):3549. doi: 10.3390/ijms25063549 (PMC10971443; doi:10.3390/ijms25063549)
Supplement: Supplementary file 1 [file ijms-25-03549-s001.zip]

Archive with 1 entries (1 files):
- ijms-2834508-supplementary.pdf
